# Supplementary material for: Design, Synthesis and Cytotoxicity of Thiazole-Based Stilbene Analogs as Novel DNA Topoisomerase IB Inhibitors
Source: Molecules. 2022 Feb 2;27(3):1009. doi: 10.3390/molecules27031009 (PMC8838847; doi:10.3390/molecules27031009)
Supplement: Supplementary file 1 [file molecules-27-01009-s001.zip]

Archive with 1 entries (1 files):
- molecules-1531971-supplementary.pdf
